# Supplementary material for: Effect of Extract and Synthesized Derivatives of Isolated Compound from Symplocos chinensis f. Pilosa Ohwi on Neuropathic Pain in Mice
Source: Molecules. 2021 Mar 15;26(6):1639. doi: 10.3390/molecules26061639 (PMC7999106; doi:10.3390/molecules26061639)
Supplement: Supplementary file 1 [file molecules-26-01639-s001.zip]

Archive with 1 entries (1 files):
- molecules-1107322-supplementary.pdf
